# Supplementary material for: Homeostatic regulation of STING by retrograde membrane traffic to the ER
Source: Nat Commun. 2021 Jan 4;12:61. doi: 10.1038/s41467-020-20234-9 (PMC7782846; doi:10.1038/s41467-020-20234-9)
Supplement: Supplementary file 4 — Source Data [file 41467_2020_20234_MOESM4_ESM.xlsx]

## Sheet: Fig1.a
Fig. 1a		n=3
mock	mock	1.03211	0.977064	0.990826
	α-COP(WT)	0.853211	0.908257	0.880734
	α-COP(K230N)	0.83945	0.880734	0.894495
	α-COP(R233H)	0.866972	0.798165	0.811927
	α-COP(E241K)	1.00459	1.00459	1.01835
	α-COP(D243G)	0.990826	1.03211	0.963303
STING	mock	1.40367	1.47248	1.40367
	α-COP(WT)	1.61009	1.65138	1.76147
	α-COP(K230N)	2.8211	3.70183	2.77982
	α-COP(R233H)	2.76606	2.43578	2.62844
	α-COP(E241K)	5.17431	5.2844	5.2844
	α-COP(D243G)	4.70642	4.55505	4.95413

## Sheet: Fig. 1c, Supplementary Fig. 3
Fig. 1c, Supplementary Fig. 3
n=4	Ccl5	Cxcl10	Isg15	Ifi44	Usp18	Ifih1	Neurl3	Stat2	Ddx58	Zbp1	Cxcl11	Xaf1	Gbp7	Apol9b	Ifi27	Ifi44l
mock	0.545389	0.849237	0.923751	1.23902	1.47517	1.14033	0.807455	0.926002	1.03907	1.39943	0.409312	1.13378	1.88505	0.692802	0.985448	1.39943
mock	0.582511	1.10898	0.933406	1.64058	1.77262	1.25219	0.635716	0.831672	1.0002	1.44377	0.345384	1.2889	1.71666	0.879964	0.385246	1.44377
mock	0.590642	1.1167	1.0722	0.955418	1.45991	1.15225	0.720192	0.837457	0.966128	1.31936	0.331314	1.51167	1.57965	0.804138	0.487628	1.31936
mock	0.582511	1.07866	0.920555	1.79527	1.39077	1.20954	0.771883	1.0382	0.946245	1.49468	0.399501	1.38141	1.292	0.844117	0.560137	1.49468
WT	1.0795	1.00642	0.953019	0.680281	0.874108	0.996164	0.917929	0.942188	0.99329	0.959156	0.911473	1.01829	0.71183	0.873885	0.929065	0.959156
WT	1.18128	1.04192	1.03568	1.06748	0.983422	1.00309	1.00448	1.06002	1.02832	0.95253	1.14573	0.886469	0.979152	0.943122	0.849009	0.95253
WT	1.03194	1.03831	0.996938	0.91968	0.940098	1.10915	1.00101	1.04905	1.08319	1.04597	1.31155	1.19015	1.13651	1.16515	1.33686	1.04597
WT	0.707282	0.913349	1.01436	1.33256	1.20237	0.891592	1.07658	0.948742	0.895203	1.04235	0.631245	0.905096	1.17251	1.01784	0.885063	1.04235
K230N	4.96006	8.22057	7.26305	4.64025	4.27488	2.95766	1.4504	1.0974	2.79004	3.05217	3.04464	4.48822	3.70534	8.84901	5.18323	3.05217
K230N	2.94927	4.92198	4.50203	3.74302	2.68679	2.27278	2.33991	1.71011	2.11446	2.05599	2.29147	3.59538	2.88707	6.65997	3.41966	2.05599
K230N	2.82913	4.92198	4.56488	3.95644	2.96059	2.226	2.1984	1.53059	2.12916	2.1138	2.78229	3.77413	2.76946	6.79991	4.35856	2.1138
K230N	2.88857	5.31194	4.47093	4.12446	3.28498	2.3045	2.1984	1.74604	2.08535	1.8919	1.98106	3.69646	2.88707	7.23762	3.82074	1.8919
R233H	2.63967	4.46679	2.94972	2.70233	2.16728	1.97857	2.15316	1.91068	1.89249	1.6933	1.91358	2.70596	2.09886	4.04325	2.75844	1.6933
R233H	2.5586	3.61561	2.98055	2.61934	1.8802	1.74044	1.76719	1.55734	1.57493	1.53138	1.74264	2.55114	1.6989	3.97379	2.90563	1.53138
R233H	2.48864	3.12583	2.83938	2.34438	1.93306	1.83968	1.98819	1.7521	1.73542	1.96542	1.8807	2.31521	2.25731	4.05729	2.58265	1.96542
R233H	2.63967	3.94285	2.7906	2.33626	2.05037	1.83332	1.87443	1.34172	1.68213	1.66999	3.06582	2.16767	2.08436	4.15692	2.79694	1.66999
E241K	2.3544	3.5412	3.72071	3.2698	2.90973	1.75255	1.76719	1.4939	2.04952	2.1657	1.82927	3.73509	1.91137	5.35362	3.47943	2.1657
E241K	2.48003	4.0257	3.83859	3.28115	3.9886	2.00619	1.79808	1.60669	2.39543	2.7129	2.68751	4.97999	2.90715	5.87878	3.37258	2.7129
E241K	2.3544	3.51674	3.93285	4.28473	3.3424	1.90456	1.86795	1.37467	2.03536	2.77952	1.75476	4.79371	3.32788	5.73787	4.81939	2.77952
E241K	2.1219	3.30406	3.42375	3.15842	3.09703	1.71648	1.88094	1.74	2.03536	1.96542	1.74264	4.08728	1.91137	5.98153	3.50363	1.96542
D243G	2.33004	4.78739	3.09637	2.06223	2.10801	1.85891	2.70655	1.93735	1.90565	2.0703	2.12325	2.50731	2.06996	4.58053	2.73938	2.0703
D243G	2.40387	4.77082	3.21669	3.43237	2.62239	1.86536	2.49918	1.83921	1.91227	1.96542	2.7156	2.60475	2.41932	5.06484	3.20173	1.96542
D243G	2.17401	4.59237	3.03264	2.35251	1.83513	1.77087	2.76342	2.13478	1.53718	2.1433	2.72503	1.91341	2.21853	4.90929	3.5158	2.1433
D243G	2.21201	4.67264	3.08565	3.55341	1.9197	1.74044	2.85097	1.83921	1.72343	1.99285	3.29727	1.82911	2.19558	4.59644	2.90563	1.99285

## Sheet: Supplementary Fig. 1b
Supplementary Fig. 1b		n=3
MAVS	mock	0.745886	1.01541	1.2387
	α-COP(WT)	0.421952	0.52209	0.507857
	α-COP(K230N)	0.2562	0.274673	0.249638
	α-COP(R233H)	0.228137	0.218749	0.212389
	α-COP(E241K)	0.488374	0.512198	0.542582
	α-COP(D243G)	0.539251	0.697635	0.542178

## Sheet: Supplementary Fig. 1c
Supplementary Fig. 1c		n=3
TRIF	mock	0.932223	1.10978	0.958
	α-COP(WT)	0.358914	0.346256	0.360172
	α-COP(K230N)	0.282074	0.307007	0.330191
	α-COP(R233H)	0.272224	0.304322	0.279543
	α-COP(E241K)	0.449026	0.474665	0.485544
	α-COP(D243G)	0.524148	0.528628	0.478839

## Sheet: Supplementary Fig. 8b
Supplementary Fig. 8b
α-COP(K230N)	signal intensity (fold)
Distance_(pixels)	p-TBK1	TGN38
0	0.283786	0.0323766
0.03383	0.314224	0.0362586
0.06767	0.339493	0.0423612
0.1015	0.351394	0.0505998
0.13534	0.345261	0.0595957
0.16917	0.320525	0.0669369
0.20301	0.280606	0.0701531
0.23684	0.232993	0.0677575
0.27068	0.189104	0.061524
0.30451	0.160556	0.0519719
0.33834	0.152979	0.0405521
0.37218	0.167257	0.0302799
0.40601	0.198761	0.0230898
0.43985	0.242054	0.0204885
0.47368	0.28542	0.0207603
0.50752	0.319127	0.023289
0.54135	0.337968	0.0275984
0.57519	0.342866	0.0329267
0.60902	0.344727	0.038027
0.64285	0.344946	0.0419132
0.67669	0.351702	0.0449164
0.71052	0.371202	0.0479146
0.74436	0.407193	0.0508549
0.77819	0.455916	0.0539313
0.81203	0.51232	0.0573857
0.84586	0.569804	0.0630722
0.8797	0.623097	0.074969
0.91353	0.667564	0.0975862
0.94736	0.69825	0.136723
0.9812	0.720013	0.194844
1.01503	0.730818	0.273528
1.04887	0.728556	0.369691
1.0827	0.712517	0.47311
1.11654	0.683616	0.568337
1.15037	0.651117	0.646483
1.18421	0.621501	0.70739
1.21804	0.599317	0.761057
1.25187	0.583409	0.818688
1.28571	0.568985	0.881621
1.31954	0.554516	0.944779
1.35338	0.535883	0.990521
1.38721	0.512002	1
1.42105	0.482996	0.954759
1.45488	0.453017	0.85748
1.48872	0.426754	0.730308
1.52255	0.403605	0.59036
1.55638	0.380907	0.453593
1.59022	0.355148	0.332516
1.62405	0.326296	0.236205
1.65789	0.296347	0.165366
1.69172	0.266314	0.116001
1.72556	0.236751	0.0823246
1.75939	0.207735	0.0607176
1.79323	0.179797	0.0464534
1.82706	0.155202	0.0376709
1.8609	0.136759	0.0336281
1.89473	0.126078	0.0326616
1.92856	0.124566	0.0334417
1.9624	0.12893	0.0336632
1.99623	0.136809	0.0326418
2.03007	0.147564	0.0309413
2.0639	0.160482	0.0296712
2.09774	0.177417	0.0292777
2.13157	0.196619	0.0303519
2.16541	0.217637	0.0326327
2.19924	0.238697	0.0358028
2.23307	0.258263	0.0394848
2.26691	0.272473	0.0430331
2.30074	0.276937	0.0464934
2.33458	0.269934	0.0493592
2.36841	0.251999	0.0508464
2.40225	0.226564	0.0501883
2.43608	0.198342	0.0468526
2.46992	0.173573	0.0419889
2.50375	0.155726	0.0366312
2.53758	0.14557	0.0317938
2.57142	0.143185	0.0284893
2.60525	0.149775	0.0272987
2.63909	0.164511	0.0279995
2.67292	0.186185	0.0297184
2.70676	0.211796	0.031972
2.74059	0.239089	0.0350194
2.77443	0.263085	0.0392961
2.80826	0.272096	0.0443397
2.84209	0.262718	0.0487939
2.87593	0.236968	0.0508008
2.90976	0.201909	0.0496912
2.9436	0.16636	0.0462323
2.97743	0.13774	0.0419481
3.01127	0.12019	0.0386521
3.0451	0.114609	0.0372194
3.07894	0.119922	0.0374084
3.11277	0.132781	0.0379167
3.1466	0.149024	0.0379108
3.18044	0.164513	0.0369686
3.21427	0.174859	0.0353777
3.24811	0.176856	0.0337197
3.28194	0.169155	0.0328407
3.31578	0.153511	0.0330807
3.34961	0.133957	0.034741
3.38345	0.116191	0.0392886
3.41728	0.107923	0.0502137
3.45111	0.111981	0.0730264
3.48495	0.130569	0.112108
3.51878	0.16593	0.166674
3.55262	0.221281	0.231593
3.58645	0.29895	0.294875
3.62029	0.396165	0.352955
3.65412	0.507522	0.40162
3.68796	0.623518	0.436248
3.72179	0.732312	0.452261
3.75562	0.813146	0.440557
3.78946	0.857909	0.413697
3.82329	0.856191	0.377756
3.85713	0.803168	0.338128
3.89096	0.702532	0.29718
3.9248	0.567857	0.254849
3.95863	0.426892	0.212108
3.99247	0.303147	0.168799
4.0263	0.21152	0.126956
4.06013	0.155642	0.0899817
4.09397	0.129397	0.0615704
4.1278	0.119511	0.0427242
4.16164	0.116396	0.0329772
4.19547	0.113574	0.030097
4.22931	0.108762	0.0312399
4.26314	0.10286	0.033646
4.29698	0.0976048	0.035824
4.33081	0.0944846	0.0373548
4.36465	0.0946113	0.0381184
4.39848	0.0985319	0.0383025
4.43231	0.105552	0.0385787
4.46615	0.114067	0.0392967
4.49998	0.122929	0.0404191
4.53382	0.131656	0.041635
4.56765	0.141242	0.0428229
4.60149	0.150853	0.0442848
4.63532	0.161068	0.0462298
4.66915	0.175138	0.0489028
4.70299	0.196266	0.0521895
4.73682	0.227581	0.0563152
4.77066	0.266808	0.0604999
4.80449	0.308161	0.0636781
4.83833	0.345479	0.0648752
4.87216	0.372553	0.0641714
4.906	0.385723	0.0638316
4.93983	0.383929	0.0652771
4.97366	0.369588	0.0703368
5.0075	0.347121	0.0790606
5.04133	0.322147	0.0902615
5.07517	0.295958	0.101208
5.109	0.269848	0.111464
5.14284	0.243721	0.121484
5.17667	0.217148	0.131685
5.21051	0.190618	0.141382
5.24434	0.165474	0.146666
5.27817	0.146829	0.146905
5.31201	0.136423	0.140541
5.34584	0.135028	0.128403
5.37968	0.142768	0.112801
5.41351	0.160179	0.0966781
5.44735	0.183271	0.0829397
5.48118	0.20689	0.0729899
5.51502	0.224971	0.0668065
5.54885	0.233966	0.063249
5.58268	0.232921	0.0607694
5.61652	0.218988	0.0588461
5.65035	0.195334	0.0575452
5.68419	0.16763	0.0573421
5.71802	0.142598	0.0580112
5.75186	0.124976	0.0586249
5.78569	0.114798	0.0598701
5.81953	0.111025	0.062516
5.85336	0.11123	0.066835
5.8872	0.113076	0.0710779
5.92103	0.114006	0.0734217
5.95486	0.113821	0.0728957
5.9887	0.113333	0.0695141
6.02253	0.112756	0.0648068
6.05637	0.112472	0.0604827
6.0902	0.112553	0.0569594
6.12404	0.11371	0.0537469
6.15787	0.116766	0.05008
6.19171	0.121927	0.0457213
6.22554	0.128777	0.0408087
6.25937	0.136233	0.0365911
6.29321	0.143242	0.0345233
6.32704	0.149589	0.0356004
6.36088	0.154709	0.039295
6.39471	0.15978	0.0443012
6.42855	0.163095	0.0488628
6.46238	0.164828	0.0521322
6.49622	0.165781	0.0541177
6.53005	0.166603	0.0554008
6.56388	0.170139	0.0565487
6.59772	0.180855	0.0591999
6.63155	0.201116	0.0641202
6.66539	0.23099	0.0707416
6.69922	0.265566	0.0779061
6.73306	0.29598	0.0857429
6.76689	0.314158	0.09245
6.80073	0.31559	0.0967602
6.83456	0.304433	0.0974511
6.86839	0.292566	0.0937913
6.90223	0.295146	0.0875441
6.93606	0.326048	0.0807279
6.9699	0.390595	0.079501
7.00373	0.48705	0.0906787
7.03757	0.605253	0.120548
7.0714	0.728457	0.174691
7.10524	0.846438	0.258075
7.13907	0.941691	0.372975
7.1729	0.997401	0.516336
7.20674	1	0.673407
7.24057	0.947838	0.819541
7.27441	0.85313	0.932256
7.30824	0.730641	0.985688
7.34208	0.597039	0.962961
7.37591	0.468087	0.854655
7.40975	0.356115	0.685724
7.44358	0.269827	0.497202
7.47741	0.213358	0.321776
7.51125	0.184617	0.182676
7.54508	0.175931	0.0894824
7.57892	0.17709	0.0396414
7.61275	0.180545	0.020774
7.64659	0.182057	0.0192977
7.68042	0.180203	0.0245269
7.71426	0.175965	0.030119
7.74809	0.167725	0.0332547
7.78192	0.154605	0.033619
7.81576	0.138006	0.0315871
7.84959	0.120571	0.0284236
7.88343	0.106076	0.0256577
7.91726	0.0982156	0.02474
7.9511	0.0970171	0.0255764
7.98493	0.101285	0.0269732
8.01877	0.108659	0.0279109
Supplementary Fig. 8b
α-COP(R233H)	signal intensity (fold)
Distance_(pixels)	p-TBK1	TGN38
0	0.253721	0.213408
0.03383	0.290132	0.228215
0.06767	0.32152	0.247776
0.1015	0.342987	0.270596
0.13534	0.354032	0.29241
0.16917	0.355096	0.310315
0.20301	0.349683	0.319658
0.23684	0.343468	0.322408
0.27068	0.340595	0.320898
0.30451	0.347017	0.317551
0.33834	0.368369	0.323196
0.37218	0.40738	0.346687
0.40601	0.465946	0.390268
0.43985	0.543544	0.451728
0.47368	0.63298	0.521969
0.50752	0.726032	0.590838
0.54135	0.812868	0.653635
0.57519	0.883524	0.709237
0.60902	0.928911	0.761843
0.64285	0.943086	0.807791
0.67669	0.929365	0.837372
0.71052	0.896674	0.844891
0.74436	0.855757	0.825574
0.77819	0.816563	0.780779
0.81203	0.787221	0.730908
0.84586	0.770008	0.690416
0.8797	0.760515	0.65983
0.91353	0.762238	0.638273
0.94736	0.77541	0.623545
0.9812	0.792234	0.617824
1.01503	0.804079	0.622986
1.04887	0.809067	0.636505
1.0827	0.80108	0.645816
1.11654	0.769702	0.627591
1.15037	0.732699	0.595119
1.18421	0.697849	0.559933
1.21804	0.664675	0.525815
1.25187	0.639288	0.500995
1.28571	0.619859	0.481477
1.31954	0.59566	0.455376
1.35338	0.558458	0.418773
1.38721	0.511859	0.3772
1.42105	0.457723	0.330674
1.45488	0.396912	0.286308
1.48872	0.33776	0.242693
1.52255	0.281818	0.203258
1.55638	0.230735	0.175403
1.59022	0.186406	0.15924
1.62405	0.151155	0.1526
1.65789	0.126514	0.153686
1.69172	0.112119	0.159701
1.72556	0.103895	0.168303
1.75939	0.100346	0.17645
1.79323	0.106887	0.186537
1.82706	0.122977	0.197327
1.8609	0.149219	0.211788
1.89473	0.186572	0.231055
1.92856	0.228213	0.251367
1.9624	0.264637	0.267216
1.99623	0.290601	0.2735
2.03007	0.304434	0.270247
2.0639	0.305109	0.258599
2.09774	0.295178	0.242419
2.13157	0.279197	0.232765
2.16541	0.262259	0.22551
2.19924	0.247431	0.21807
2.23307	0.237778	0.212903
2.26691	0.235117	0.21342
2.30074	0.237799	0.219395
2.33458	0.243409	0.233693
2.36841	0.248642	0.253816
2.40225	0.249911	0.266896
2.43608	0.244592	0.266009
2.46992	0.233126	0.250645
2.50375	0.219208	0.227138
2.53758	0.207579	0.203255
2.57142	0.202959	0.188373
2.60525	0.208407	0.187166
2.63909	0.224392	0.197424
2.67292	0.249103	0.219343
2.70676	0.278154	0.252575
2.74059	0.307846	0.28895
2.77443	0.335833	0.322003
2.80826	0.359459	0.344639
2.84209	0.377203	0.357683
2.87593	0.389342	0.367383
2.90976	0.396861	0.376207
2.9436	0.402014	0.38431
2.97743	0.411608	0.397447
3.01127	0.432851	0.417918
3.0451	0.470156	0.445826
3.07894	0.52938	0.492007
3.11277	0.612108	0.553214
3.1466	0.712341	0.612505
3.18044	0.817512	0.661193
3.21427	0.912125	0.694426
3.24811	0.978498	0.707182
3.28194	1	0.704701
3.31578	0.980142	0.691386
3.34961	0.926626	0.668313
3.38345	0.846918	0.659289
3.41728	0.757833	0.650872
3.45111	0.666608	0.640479
3.48495	0.578462	0.63843
3.51878	0.495115	0.638472
3.55262	0.415314	0.630157
3.58645	0.341964	0.61168
3.62029	0.282043	0.579925
3.65412	0.228673	0.531452
3.68796	0.18215	0.470546
3.72179	0.146015	0.408865
3.75562	0.118276	0.357118
3.78946	0.101244	0.325965
3.82329	0.0983342	0.319884
3.85713	0.109983	0.328615
3.89096	0.131966	0.336841
3.9248	0.158306	0.333508
3.95863	0.180024	0.313868
3.99247	0.191063	0.28311
4.0263	0.188725	0.248093
4.06013	0.17415	0.217517
4.09397	0.1516	0.192096
4.1278	0.126449	0.171666
4.16164	0.104448	0.157092
4.19547	0.0896924	0.149748
4.22931	0.0827032	0.151217
4.26314	0.0840823	0.161982
4.29698	0.0937793	0.180586
4.33081	0.108355	0.203847
4.36465	0.125319	0.225983
4.39848	0.14139	0.239882
4.43231	0.155233	0.24477
4.46615	0.166593	0.242264
4.49998	0.175094	0.234016
4.53382	0.181156	0.22222
4.56765	0.187297	0.209162
4.60149	0.194764	0.194932
4.63532	0.201457	0.183418
4.66915	0.208607	0.175762
4.70299	0.215363	0.172578
4.73682	0.221924	0.175328
4.77066	0.231052	0.184542
4.80449	0.244671	0.196764
4.83833	0.262375	0.209442
4.87216	0.282202	0.220575
4.906	0.297117	0.22844
4.93983	0.302273	0.233377
4.97366	0.296279	0.234984
5.0075	0.280613	0.23419
5.04133	0.26018	0.230509
5.07517	0.238965	0.223756
5.109	0.221244	0.216041
5.14284	0.208509	0.208356
5.17667	0.198532	0.198294
5.21051	0.189491	0.184305
5.24434	0.180569	0.167333
5.27817	0.171028	0.149222
5.31201	0.160363	0.135534
5.34584	0.150734	0.126348
5.37968	0.142728	0.120077
5.41351	0.136727	0.118844
5.44735	0.133853	0.123779
5.48118	0.134744	0.133622
5.51502	0.138586	0.14681
5.54885	0.141859	0.160806
5.58268	0.142644	0.173401
5.61652	0.139709	0.182695
5.65035	0.133181	0.18577
5.68419	0.126205	0.183118
5.71802	0.121166	0.176656
5.75186	0.118769	0.169357
5.78569	0.117798	0.164214
5.81953	0.115433	0.160667
5.85336	0.111326	0.156905
5.8872	0.11049	0.152787
5.92103	0.115681	0.147774
5.95486	0.132026	0.14544
5.9887	0.16344	0.148962
6.02253	0.207685	0.162367
6.05637	0.261614	0.185806
6.0902	0.320844	0.214766
6.12404	0.379964	0.242106
6.15787	0.434599	0.262294
6.19171	0.47961	0.276679
6.22554	0.504758	0.288787
6.25937	0.508729	0.304869
6.29321	0.492653	0.322579
6.32704	0.4621	0.332913
6.36088	0.426494	0.330176
6.39471	0.392857	0.316788
6.42855	0.36576	0.298936
6.46238	0.346986	0.280268
6.49622	0.33138	0.264847
6.53005	0.317317	0.253438
6.56388	0.303548	0.244335
6.59772	0.28695	0.239928
6.63155	0.266664	0.2397
6.66539	0.242037	0.238962
6.69922	0.214685	0.235101
6.73306	0.188414	0.228841
6.76689	0.165466	0.218632
6.80073	0.145872	0.200794
6.83456	0.128736	0.181215
6.86839	0.112686	0.162936
6.90223	0.0971561	0.148913
6.93606	0.0847971	0.144505
6.9699	0.0777862	0.149117
7.00373	0.0776007	0.161138
7.03757	0.0853894	0.177367
7.0714	0.100141	0.19443
7.10524	0.119533	0.209325
7.13907	0.141813	0.218281
7.1729	0.164544	0.223721
7.20674	0.188402	0.229426
7.24057	0.216548	0.238446
7.27441	0.251854	0.252383
7.30824	0.294561	0.272136
7.34208	0.341274	0.300334
7.37591	0.387625	0.340514
7.40975	0.433077	0.391996
7.44358	0.478856	0.457199
7.47741	0.523718	0.53743
7.51125	0.571613	0.632479
7.54508	0.621764	0.737603
7.57892	0.67073	0.83371
7.61275	0.721013	0.906883
7.64659	0.775197	0.955506
7.68042	0.827794	0.973808
7.71426	0.866661	0.956021
7.74809	0.89467	0.92225
7.78192	0.909015	0.877983
7.81576	0.894203	0.820805
7.84959	0.875862	0.784047
7.88343	0.864363	0.785239
7.91726	0.856339	0.822287
7.9511	0.856369	0.885148
7.98493	0.86892	0.954989
8.01877	0.884184	1
8.0526	0.883411	0.990284
8.08644	0.868918	0.925694
8.12027	0.8345	0.8167
8.1541	0.770114	0.693027
8.18794	0.690488	0.581953
8.22177	0.608781	0.501961
8.25561	0.532815	0.458504
8.28944	0.469728	0.43762
8.32328	0.423041	0.422022
8.35711	0.388468	0.399405
8.39095	0.357271	0.363496
8.42478	0.328013	0.324528
8.45861	0.297353	0.286177
8.49245	0.262408	0.249203
8.52628	0.226346	0.215076
8.56012	0.192137	0.183256
8.59395	0.16231	0.158006
8.62779	0.140099	0.144735
8.66162	0.126426	0.141142
8.69546	0.119094	0.144097
8.72929	0.116794	0.153267
8.76312	0.115691	0.163001
8.79696	0.114083	0.171683
8.83079	0.114703	0.178153
8.86463	0.116996	0.180604
Supplementary Fig. 8b
α-COP(E241K)	signal intensity (fold)
Distance_(pixels)	p-TBK1	TGN38
0	0.0903468	0.220721
0.03383	0.0845353	0.222977
0.06767	0.0818058	0.219014
0.1015	0.0845351	0.216438
0.13534	0.0914529	0.218466
0.16917	0.100599	0.226649
0.20301	0.110252	0.230437
0.23684	0.118006	0.224863
0.27068	0.123374	0.216066
0.30451	0.131028	0.217225
0.33834	0.147241	0.237796
0.37218	0.183182	0.28193
0.40601	0.241201	0.329855
0.43985	0.326563	0.390168
0.47368	0.428267	0.458057
0.50752	0.54542	0.535075
0.54135	0.653722	0.634562
0.57519	0.763547	0.742335
0.60902	0.868055	0.856793
0.64285	0.945811	0.941791
0.67669	1	1
0.71052	0.999117	0.998243
0.74436	0.94558	0.945147
0.77819	0.849191	0.861174
0.81203	0.712855	0.755832
0.84586	0.561692	0.643189
0.8797	0.418895	0.535935
0.91353	0.300094	0.440552
0.94736	0.207032	0.361963
0.9812	0.145798	0.308582
1.01503	0.108872	0.274237
1.04887	0.0865212	0.250804
1.0827	0.0734593	0.232415
1.11654	0.0646143	0.216557
1.15037	0.0570775	0.200007
1.18421	0.0546891	0.190843
1.21804	0.0574395	0.183065
1.25187	0.0676491	0.178801
1.28571	0.0854911	0.182683
1.31954	0.109334	0.197897
1.35338	0.136134	0.227033
1.38721	0.161541	0.269706
1.42105	0.183985	0.31916
1.45488	0.192444	0.360406
1.48872	0.189775	0.3849
1.52255	0.177737	0.391652
1.55638	0.166632	0.383048
1.59022	0.162658	0.377667
1.62405	0.171537	0.383291
1.65789	0.193736	0.406957
1.69172	0.223212	0.44572
1.72556	0.25533	0.496533
1.75939	0.284595	0.563536
1.79323	0.311542	0.636783
1.82706	0.33222	0.704703
1.8609	0.345875	0.736135
1.89473	0.355516	0.736739
1.92856	0.354852	0.718947
1.9624	0.347386	0.700219
1.99623	0.328055	0.690537
2.03007	0.300242	0.685696
2.0639	0.270151	0.653475
2.09774	0.24018	0.589962
2.13157	0.213995	0.507509
2.16541	0.192397	0.424916
2.19924	0.178289	0.361224
2.23307	0.171128	0.310568
2.26691	0.171892	0.272266
2.30074	0.18477	0.256412
2.33458	0.201324	0.246912
2.36841	0.217418	0.244889
2.40225	0.225754	0.242185
2.43608	0.222587	0.230347
2.46992	0.205357	0.207164
2.50375	0.179125	0.183492
2.53758	0.148936	0.166466
2.57142	0.120013	0.164993
2.60525	0.098083	0.173246
2.63909	0.0836008	0.187385
2.67292	0.0789903	0.199326
2.70676	0.0789151	0.205183
2.74059	0.0811994	0.200383
2.77443	0.0829437	0.192675
Supplementary Fig. 8b
α-COP(D243G)	signal intensity (fold)
Distance_(pixels)	p-TBK1	TGN38
0	0.135671	0.0498755
0.03383	0.14731	0.0444598
0.06767	0.15393	0.0380973
0.1015	0.153589	0.032574
0.13534	0.158557	0.0300684
0.16917	0.171851	0.0295982
0.20301	0.195741	0.0308263
0.23684	0.227774	0.0336757
0.27068	0.259859	0.0386221
0.30451	0.280186	0.0449553
0.33834	0.280597	0.0541877
0.37218	0.267106	0.0654881
0.40601	0.255145	0.0825074
0.43985	0.259721	0.111198
0.47368	0.293492	0.158964
0.50752	0.361234	0.232699
0.54135	0.452835	0.33825
0.57519	0.555813	0.472637
0.60902	0.654983	0.612329
0.64285	0.752824	0.741226
0.67669	0.837925	0.823848
0.71052	0.91088	0.858785
0.74436	0.963216	0.869336
0.77819	0.992623	0.895113
0.81203	1	0.939094
0.84586	0.972568	0.991301
0.8797	0.910252	1
0.91353	0.802737	0.930983
0.94736	0.671584	0.784527
0.9812	0.548306	0.612464
1.01503	0.448766	0.448936
1.04887	0.378469	0.31585
1.0827	0.331158	0.216032
1.11654	0.303651	0.145459
1.15037	0.285587	0.0955769
1.18421	0.280038	0.0617967
1.21804	0.279783	0.0422587
1.25187	0.282605	0.0348648
1.28571	0.281669	0.0357103
1.31954	0.273469	0.0394427
1.35338	0.262169	0.0415876
1.38721	0.249304	0.0419076
1.42105	0.237349	0.0419514
1.45488	0.228157	0.0427486
1.48872	0.221489	0.0441995
1.52255	0.213546	0.0434717
1.55638	0.20152	0.0400494
1.59022	0.187573	0.0351143
1.62405	0.173524	0.0308903
1.65789	0.161951	0.0296323
1.69172	0.152515	0.0342173
1.72556	0.146061	0.0478803
1.75939	0.142866	0.0683044
1.79323	0.144575	0.089067
1.82706	0.153725	0.10183
1.8609	0.169986	0.102623
1.89473	0.191041	0.0909111
1.92856	0.205822	0.0715942
1.9624	0.207276	0.0564999
1.99623	0.193711	0.0485984
2.03007	0.172117	0.0457388
2.0639	0.150895	0.0441461
2.09774	0.140707	0.0423644
2.13157	0.150292	0.0417021
2.16541	0.170681	0.043002
2.19924	0.192689	0.0446551
2.23307	0.20837	0.0454465
2.26691	0.213834	0.0457694
2.30074	0.208178	0.0483129
2.33458	0.192917	0.0538484
2.36841	0.182915	0.0626767
2.40225	0.185713	0.0777012
2.43608	0.204478	0.104981
2.46992	0.235317	0.148573
2.50375	0.26988	0.21041
2.53758	0.304591	0.276237
2.57142	0.331387	0.334446
2.60525	0.350548	0.370029
2.63909	0.358447	0.387968
2.67292	0.352094	0.38607
2.70676	0.330028	0.36905
2.74059	0.291893	0.333409
2.77443	0.251053	0.283453
2.80826	0.212676	0.225669
2.84209	0.188999	0.171265
2.87593	0.177016	0.125095
2.90976	0.177	0.0942809
2.9436	0.177312	0.0738158
2.97743	0.170595	0.0604666
3.01127	0.158076	0.0508232
3.0451	0.144276	0.0433215
3.07894	0.137437	0.0389441
3.11277	0.138966	0.0380058
3.1466	0.156438	0.0410737
3.18044	0.188569	0.045419
3.21427	0.242259	0.0495304
3.24811	0.314298	0.0531253
3.28194	0.397665	0.0566393
3.31578	0.473662	0.0607465
3.34961	0.522213	0.0660977
3.38345	0.526139	0.0699563
3.41728	0.489556	0.0709374
3.45111	0.418473	0.0664709
3.48495	0.331752	0.0585006
3.51878	0.250018	0.0492348
3.55262	0.188862	0.0435759
3.58645	0.150525	0.0426618
3.62029	0.133047	0.0449662
3.65412	0.126252	0.0480934
3.68796	0.128935	0.048937
3.72179	0.135586	0.0482839
3.75562	0.144753	0.0476183
3.78946	0.154038	0.0495583
3.82329	0.161553	0.055956
3.85713	0.166245	0.0707048
3.89096	0.167887	0.0958849
3.9248	0.17386	0.138314
3.95863	0.19129	0.188998
3.99247	0.237292	0.250863
4.0263	0.308682	0.31548
4.06013	0.408529	0.382308
4.09397	0.518993	0.445773
4.1278	0.619156	0.493976
4.16164	0.69036	0.50672
4.19547	0.737267	0.486857
4.22931	0.756061	0.435445
4.26314	0.759736	0.369894
4.29698	0.744008	0.299209
4.33081	0.715136	0.23831
4.36465	0.667432	0.189617
4.39848	0.599677	0.15053
4.43231	0.515355	0.11905
4.46615	0.419477	0.0930922
4.49998	0.325734	0.0718534
4.53382	0.244209	0.0578931
4.56765	0.182259	0.0501441
4.60149	0.141623	0.0481169
4.63532	0.118913	0.0491429
4.66915	0.110105	0.0509345
4.70299	0.110884	0.0511939
4.73682	0.11959	0.0494737
4.77066	0.136205	0.0467787
4.80449	0.160241	0.0443022
4.83833	0.193942	0.0415699
4.87216	0.233256	0.0393705
4.906	0.275151	0.0380054
4.93983	0.312136	0.0384746
4.97366	0.340572	0.0405496
5.0075	0.354454	0.0426671
5.04133	0.353567	0.0439737
5.07517	0.328541	0.0432343
5.109	0.290464	0.0409819
5.14284	0.239849	0.0375544
5.17667	0.196111	0.0341141
5.21051	0.162124	0.0313899
5.24434	0.139797	0.0297092
5.27817	0.126209	0.0288682
5.31201	0.118568	0.0281886
5.34584	0.115513	0.0278073
5.37968	0.115613	0.0278485
5.41351	0.117089	0.0283797
5.44735	0.118083	0.0293208
5.48118	0.117338	0.0299396
5.51502	0.114952	0.0298285
5.54885	0.11134	0.0286039
5.58268	0.107825	0.0272376
5.61652	0.104132	0.0260925
5.65035	0.100905	0.025421
5.68419	0.100403	0.0248225
5.71802	0.102789	0.0240231
5.75186	0.111191	0.0232271
5.78569	0.1228	0.0232302
5.81953	0.135681	0.0244599
5.85336	0.147833	0.0264401
5.8872	0.158032	0.0284086
5.92103	0.168904	0.0295443
5.95486	0.17994	0.0297841
5.9887	0.191659	0.0309355
6.02253	0.201381	0.0329816
6.05637	0.2071	0.0354099
6.0902	0.206541	0.0366808
6.12404	0.201086	0.0355934
6.15787	0.196845	0.0336388
6.19171	0.196802	0.0325697
6.22554	0.202421	0.0337321
6.25937	0.208884	0.0373834
6.29321	0.21254	0.0431762
6.32704	0.20955	0.0510732
6.36088	0.200855	0.0603689
6.39471	0.191799	0.0725998
6.42855	0.187842	0.0911283
6.46238	0.193999	0.118911
6.49622	0.213707	0.157688
6.53005	0.247661	0.209776
6.56388	0.293334	0.278056
6.59772	0.345505	0.362199
6.63155	0.403069	0.458043
6.66539	0.466348	0.554665
6.69922	0.531262	0.635101
6.73306	0.586896	0.684686
6.76689	0.612579	0.688062
6.80073	0.609952	0.660334
6.83456	0.568599	0.60218
6.86839	0.503212	0.526598
6.90223	0.418915	0.438889
6.93606	0.33225	0.347178
6.9699	0.257128	0.262637
7.00373	0.200241	0.193172
7.03757	0.161824	0.142105
7.0714	0.139357	0.107696
7.10524	0.125188	0.0854443
7.13907	0.115604	0.0707918
7.1729	0.108948	0.0610775
7.20674	0.105742	0.0549592
7.24057	0.105165	0.0507866
7.27441	0.105657	0.0472498
7.30824	0.105151	0.043889
7.34208	0.10325	0.0427452
7.37591	0.101435	0.0433561
7.40975	0.10107	0.0439762
7.44358	0.101051	0.0430354
7.47741	0.0998872	0.0404726
7.51125	0.0965489	0.0370183
7.54508	0.0923071	0.0333615
7.57892	0.0865934	0.0300524
7.61275	0.0841077	0.0273454

## Sheet: Supplementary Fig. 12a
Supplementary Fig. 12a
siControl	0.943005
siControl	0.804039
siControl	1.25296
siSurf4#1	0.369933
siSurf4#1	0.519551
siSurf4#1	0.333402
siSurf4#2	0.709727
siSurf4#2	0.588591
siSurf4#2	0.549175

## Sheet: Supplementary Fig. 15c
Supplementary Fig. 15c
n=4	Ccl5	Cxcl10	Apol9b
mock	0.948068	0.817836	0.860351
mock	1.0126	1.06798	1.09278
mock	1.02673	1.07541	0.998613
mock	1.0126	1.03878	1.04826
WT	1.87652	0.969212	1.08523
WT	2.05347	1.00339	1.17121
WT	1.79385	0.99992	1.44693
WT	1.22949	0.879578	1.264
K230N	8.62224	7.91662	10.9891
K230N	5.12681	4.73999	8.27063
K230N	4.91797	4.73999	8.44441
K230N	5.02131	5.11553	8.98798
R233H	4.58863	4.30163	5.02108
R233H	4.44771	3.48192	4.93482
R233H	4.32609	3.01025	5.03851
R233H	4.58863	3.79706	5.16224
E241K	4.09273	3.41027	6.64835
E241K	4.31112	3.87685	7.30051
E241K	4.09273	3.38671	7.12553
E241K	3.68857	3.18189	7.42812
D243G	4.0504	4.61038	5.6883
D243G	4.17872	4.59442	6.28973
D243G	3.77915	4.42257	6.09657
D243G	3.84521	4.49987	5.70805
K230N_C178	0.296903	1.83386	2.18555
K230N_C178	0.294852	1.93842	1.99723
K230N_C178	0.22038	1.51035	2.247
K230N_C178	0.13195	0.969212	1.61105
R233H_C178	0.190526	0.685336	1.17121
R233H_C178	0.440759	1.33319	1.19582
R233H_C178	0.107177	0.494789	1.02669
R233H_C178	0.456303	2.24215	1.15508
E241K_C178	0.18921	0.89806	1.85061
E241K_C178	0.284808	1.56361	1.57789
E241K_C178	0.205621	1.19324	1.44193
E241K_C178	0.0993086	0.613393	1.38319
D243G_C178	0.246227	1.6875	1.90263
D243G_C178	0.212873	1.77139	1.95612
D243G_C178	0.153687	1.098	1.75078
D243G_C178	0.251401	2.32122	1.90263
K230N_BFA	0.271319	1.96548	1.98343
K230N_BFA	0.492455	4.36168	1.94261
K230N_BFA	0.123114	1.38981	1.88949
K230N_BFA	0.182765	1.73494	1.88949
R233H_BFA	0.128342	0.879578	1.58887
R233H_BFA	0.162449	1.19324	1.38319
R233H_BFA	0.254911	2.19601	1.54542
R233H_BFA	0.144392	1.28778	1.73869
E241K_BFA	0.148451	1.098	1.67946
E241K_BFA	0.122263	1.15259	1.69114
E241K_BFA	0.146408	1.26128	1.66786
E241K_BFA	0.114869	0.855526	1.54542
D243G_BFA	0.106436	1.53144	1.6449
D243G_BFA	0.17532	1.75916	1.78757
D243G_BFA	0.232945	2.32122	1.81252
D243G_BFA	0.151571	1.29674	1.48246

## Sheet: Supplementary Fig. 16b
Supplementary Fig. 16b
n=4	Ccl5	Cxcl10	Apol9b
cGAS KO C10_mock	1.14181	1.15019	1.11585
cGAS KO C10_mock	1.12609	0.967192	0.971404
cGAS KO C10_mock	0.973547	0.908698	1.01266
cGAS KO C10_mock	0.758553	0.973919	0.900091
cGAS KO C10_WT	2.05811	1.2674	1.30871
cGAS KO C10_WT	4.86123	1.15819	1.2554
cGAS KO C10_WT	1.46543	1.13436	1.1552
cGAS KO C10_WT	1.43527	1.27622	1.07784
cGAS KO C10_K230N	18.6528	4.8295	2.59934
cGAS KO C10_K230N	23.6099	7.42234	2.45912
cGAS KO C10_K230N	21.2785	6.82994	2.70972
cGAS KO C10_K230N	21.2785	7.26959	2.49345
cGAS KO C10_R233H	19.0448	4.32252	2.17067
cGAS KO C10_R233H	19.0448	3.84204	1.99743
cGAS KO C10_R233H	19.1772	4.44405	2.24722
cGAS KO C10_R233H	21.7256	4.79614	2.09673
cGAS KO C10_E241K	37.3057	4.56898	2.691
cGAS KO C10_E241K	40.2613	6.28483	3.00662
cGAS KO C10_E241K	47.879	7.37107	2.67241
cGAS KO C10_E241K	41.3932	4.86309	2.70972
cGAS KO C10_D243G	50.2594	4.89692	2.70972
cGAS KO C10_D243G	56.1542	6.07074	3.04859
cGAS KO C10_D243G	55.3811	6.78277	2.84444
cGAS KO C10_D243G	68.6564	5.32165	2.18577
cGAS KO D6_mock	1.06165	0.942122	0.719495
cGAS KO D6_mock	0.862331	1.00277	1.06811
cGAS KO D6_mock	1.09909	1.17608	1.07554
cGAS KO D6_mock	0.976921	0.879031	1.13686
cGAS KO D6_WT	1.28906	1.13602	1.26143
cGAS KO D6_WT	0.963472	0.891302	1.13686
cGAS KO D6_WT	1.01841	1.02384	0.923418
cGAS KO D6_WT	1.07647	0.935614	1.14477
cGAS KO D6_K230N	15.9592	4.15252	4.4231
cGAS KO D6_K230N	17.1046	5.29263	4.87383
cGAS KO D6_K230N	21.2047	5.59441	4.30215
cGAS KO D6_K230N	27.2147	7.53698	4.09839
cGAS KO D6_R233H	13.3273	3.59001	3.47029
cGAS KO D6_R233H	15.3091	4.57568	2.62999
cGAS KO D6_R233H	14.3832	3.7947	3.04208
cGAS KO D6_R233H	16.182	4.06706	3.06324
cGAS KO D6_E241K	19.9223	4.1814	3.39887
cGAS KO D6_E241K	23.0439	4.12383	3.35208
cGAS KO D6_E241K	19.7847	4.1814	3.71937
cGAS KO D6_E241K	24.3578	4.15252	2.91815
cGAS KO D6_D243G	29.7809	5.00714	4.77353
cGAS KO D6_D243G	34.2092	5.11235	4.45386
cGAS KO D6_D243G	33.2738	5.14791	3.59267
cGAS KO D6_D243G	32.589	5.25608	3.44632

## Sheet: Supplementary Fig. 18a
Supplementary Fig. 18a
n=3~4	p-TBK1/TBK1
DNA-	0.946826
DNA-	1.24893
DNA-	0.804241
DNA+	3.48978
DNA+	2.98074
DNA+	3.06467
mock	0.868086
mock	0.843411
mock	0.580083
mock	0.907007
α-COP(WT)	1.19121
α-COP(WT)	1.18739
α-COP(WT)	1.01165
α-COP(WT)	0.847249
α-COP(K230N)	6.35333
α-COP(K230N)	5.87794
α-COP(K230N)	7.4641
α-COP(K230N)	8.54667
α-COP(R233H)	3.89727
α-COP(R233H)	3.1075
α-COP(R233H)	4.50831
α-COP(R233H)	5.53808
α-COP(E241K)	4.31712
α-COP(E241K)	3.55436
α-COP(E241K)	4.54519
α-COP(E241K)	4.15901
α-COP(D243G)	5.81818
α-COP(D243G)	5.14646
α-COP(D243G)	6.12188
α-COP(D243G)	4.82798

## Sheet: Supplementary Fig. 18b
Supplementary Fig. 18b
N=6	ER	ERGolgi	Golgi
mock	33	0	0
mock	42	0	0
mock	37	0	0
mock	24	0	0
mock	28	0	0
mock	21	0	0
WT	37	1	0
WT	35	0	0
WT	33	1	0
WT	17	0	0
WT	20	0	0
WT	20	0	0
K230N	0	4	18
K230N	0	5	18
K230N	4	7	10
K230N	0	4	16
K230N	1	6	12
K230N	0	1	11
R233H	1	2	20
R233H	1	8	16
R233H	1	8	13
R233H	0	3	12
R233H	0	4	8
R233H	0	3	9
E241K	0	9	14
E241K	1	7	15
E241K	0	7	17
E241K	0	3	14
E241K	2	2	10
E241K	1	5	12
D243G	1	3	11
D243G	0	5	15
D243G	3	2	16
D243G	1	5	8
D243G	0	5	12
D243G	0	5	11

[truncated: 3 more sheets: Supplementary Fig. 18c, Supplementary Fig. 18d, Supplementary Fig. 18e]
